# Supplementary material for: Pleiotropic Effect of the compactum Gene and Its Combined Effects with Other Loci for Spike and Grain-Related Traits in Wheat
Source: Plants (Basel). 2022 Jul 13;11(14):1837. doi: 10.3390/plants11141837 (PMC9316965; doi:10.3390/plants11141837)
Supplement: Supplementary file 1 [file plants-11-01837-s001.zip]

Archive with 4 entries (4 files):
- Supplementary Figures S1-S4.pptx
- Supplementary Table S1.xlsx
- Supplementary Table S3.xlsx
- Supplementary Tables S2&S4.pdf
