# Supplementary material for: Pleiotropic Effect of the compactum Gene and Its Combined Effects with Other Loci for Spike and Grain-Related Traits in Wheat
Source: Plants (Basel). 2022 Jul 13;11(14):1837. doi: 10.3390/plants11141837 (PMC9316965; doi:10.3390/plants11141837)
Supplement: Supplementary file 1 [file plants-11-01837-s001.zip › Supplementary Table S1.xlsx]

## Sheet: Sheet1
Supplementary Table S1: Mean and range for plant height, tiller number, six spike-related traits and seven spike-related traits calculated from individual environments and across environments in a recombinant inbred line population derived from Yangmai 158 (YM) and Hiller (HL)
Trait	Environment	Parents		RIL population
		YM	TC	Mean	SD	Min.	Max.	CV(%)	G	G×E	h2(%)
PH	E1	84.995	130.58	107.647	15.5669	71.815	150.69	14.461	***	***	93.85
	E2	86.49	140.647	118.204	19.7109	75.89	159.685	13.9594
	E3	91.5294	144.709	117.139	15.3034	83.265	165.5	13.0643
	E4	97.9721	147.811	124.724	16.4426	85.8714	169.812	13.1832
	BLUP	90.37	141.03	116.956	14.553	82.6901	155.998	12.4432
TN	E1	4.05	5.75	4.29845	0.864943	2.605	7.415	20.1222	***	***	41.04
	E2	5	7.33333	7.15954	1.71793	4.1	14.25	23.995
	E3	5.4125	10.2125	8.424	1.37427	5.15	12.35	16.3137
	E4	7.85476	9.28	8.0985	1.72311	3.99267	14.125	21.277
	BLUP	5.61	8.23	6.99315	0.190433	6.54285	7.68916	2.72314
SL	E1	8.5	4.46	7.18	2.7	3.21	13.93	37.6	***	***	98.53
	E2	8.43	5.5	8.17	3.08	3.38	16.52	37.7
	E3	9.56	5.14	8.66	3.31	3.69	18.15	38.22
	E4	11.64	5.24	9	3	3.43	16.53	33.33
	BLUP	9.63	5.11	8	3	3.76	15.85	37.5
SD	E1	2.31	3.95	3.04	1.14	1.54	5.68	37.5	***	***	98.6
	E2	2.54	3.77	2.84	1.03	1.39	5.07	36.27
	E3	2.38	4.2	3.09	1.2	1.45	5.8	38.83
	E4	1.97	4.05	2.88	1.1	1.36	5.27	38.19
	BLUP	2.26	4.01	2.96	1.09	1.49	5.26	36.82
SW	E1	2.5075	1.547	1.75133	0.329816	0.8445	2.62	18.8323	***	***	85.06
	E2	2.9875	2.233	2.3728	0.431612	1.1775	4.5845	18.19
	E3	2.76033	1.91867	2.40501	0.402689	1.3545	3.719	16.7438
	E4	3.29264	2.38052	2.6362	0.477148	1.52917	5.18321	18.0998
	BLUP	2.94	2.13	2.29306	0.286994	1.55198	3.01531	12.5157
SPN	E1	19.65	17.5	18.78	1.37	15.8	22.8	7.29	***	***	91.25
	E2	21.3	20.6	20.16	1.76	16.1	25.9	8.73
	E3	22.24	21.16	22.51	1.45	17.9	26.4	6.44
	E4	22.6	21	21.03	1.8	16.43	26.83	8.56
	BLUP	21.56	20.13	20.62	1.35	17.5	24.81	6.55
FSPN	E1	19.75	17.15	17.87	1.27	15.1	21.8	7.11	***	***	85.32
	E2	20.3	20.05	19.17	1.61	15.1	24.65	8.4
	E3	21.48	20.89	21.57	1.33	17.5	25.55	6.17
	E4	22.2	20.59	20.46	1.71	16.24	16.63	8.36
	BLUP	20.85	19.69	19.77	1.13	24.84	23.55	5.72
SSPN	E1	0.3	0.35	0.898914	0.679872	0	3.185	7.56326	***	***	86.8
	E2	0.866667	0.433333	0.974066	0.64859	0	3.1	6.65858
	E3	0.6125	0.1625	0.566392	0.463799	0	2.45	8.18865
	E4	0.25	0.133333	0.43695	0.421982	0	1.83333	9.65744
	BLUP	0.52	0.27	0.720629	0.404663	0.106519	2.03325	5.61542
KNS	E1	53.7	45.45	44.5549	6.03097	29.61	60.055	13.536	***	***	83.03
	E2	59.3	56.15	53.374	7.35367	35.6	81.75	13.7776
	E3	64.7333	59.9333	61.1172	8.24033	41.9	87.75	13.4828
	E4	70.4651	64.8008	65.9054	9.97081	43.1875	86.25	14.0394
	BLUP	62.15	56.38	56.2767	5.25446	45.1794	74.651	9.33683
KL	E2	6.65	6.15	6.44	0.45	5.48	7.64	6.99	***	***	94.47
	E3	6.78	5.96	6.45	0.41	5.53	7.7	6.36
	E4	6.5	5.83	6.08	0.43	4.68	7.2	7.07
	BLUP	6.59	5.96	6.32	0.39	5.57	7.37	6.17
KW	E2	3.73	3.25	3.44	0.18	2.87	3.88	5.23	***	***	85.6
	E3	3.33	2.99	3.19	0.16	2.74	3.69	5.02
	E4	3.37	3	3.16	0.2	2.33	3.85	6.33
	BLUP	3.49	3.11	3.27	0.15	2.75	3.74	4.59
KLWR	E2	1.92	1.8	1.9	0.1	1.63	2.19	5.26	***	***	87.11
	E3	2.06	2.03	2.05	0.12	1.77	2.38	5.85
	E4	2	1.95	1.96	0.09	1.69	2.21	4.59
	BLUP	1.98	1.93	1.97	0.08	1.72	2.21	4.06
KPL	E2	17.45	15.85	16.66	1.02	14.56	19.29	6.12	***	***	85.32
	E3	17.28	15.29	16.53	0.94	14.42	19.18	5.69
	E4	17.11	15.29	15.95	1.03	12.16	18.38	6.46
	BLUP	17.33	15.46	16.38	0.89	14.3	18.68	5.43
KAS	E2	18.66	14.65	16.52	1.98	12.03	22.08	11.99	***	***	90.09
	E3	16.85	12.82	15.15	1.61	11.54	20.42	10.63
	E4	16.29	12.27	14	1.9	7.64	18.88	13.57
	BLUP	17.34	13.29	15.22	1.58	11.17	19.35	10.38
TKW	E1	45.59	28.13	40.19	6.34	25.06	60.84	15.78	***	***	87.07
	E2	50.38	39.75	44.59	6.63	29.91	60.26	14.87
	E3	42.55	32.23	39.47	5.24	28.18	56.04	13.28
	E4	46.79	36.74	40.17	5.47	27.13	54	13.62
	BLUP	46.39	34.41	41.05	4.99	28.64	54.84	12.16
Abbreviations: PH, plant height; TN, tiller number; SL, spike length; SD, spikelet density; SW, spike weight; SPN, total spikelet number per spike; FSPN, fertile spikelet number per spike; SSPN, basal sterile spikelet number per spike; KNS, number of kernels per spike; KL, kernel length; KW, kernel width; KLWR, kernel length-to-width ratio; TKW, Thousand kernel weight; KAS, kernel area size; KPL,…
