# Supplementary material for: Pleiotropic Effect of the compactum Gene and Its Combined Effects with Other Loci for Spike and Grain-Related Traits in Wheat
Source: Plants (Basel). 2022 Jul 13;11(14):1837. doi: 10.3390/plants11141837 (PMC9316965; doi:10.3390/plants11141837)
Supplement: Supplementary file 1 [file plants-11-01837-s001.zip › Supplementary Table S3.xlsx]

## Sheet: Supplemental Table 3
Supplementary Table S3 Quantitative trait loci for five traits identified from four environments during the years 2018-2021 (E1-E4) and their BLUP values
Trait	QTL	Env.	Flanking marker	Physical position	LOD	PVE(%)	Add	Known Genes
PH	QPH.nau-2D.1	E1	AX-109417243 and AX-110515536	370.12-406.29	6.33	5.77	5.66	C
		E3			8.53	6.18	3.68	C
		E4			6.29	4.28	3.65	C
		BLUP			11.22	5.18	3.8	C
	QPH.nau-2D.2	E1	AX-111561744 and AX-110276364	23.42-24.94	17.09	14.68	-7.72	Rht8
		E2			19.25	15.44	-5.8	Rht8
		E4			25.61	21.25	-8.12	Rht8
		BLUP			25.3	13.42	-6.11	Rht8
		E3	AX-110276364 and AX-111992928	24.94-25.07	12.8	12.36	-8.26	Rht8
	QPH.nau-2D.3	E3	AX-111096297 and AX-109422526	32.97-35.02	7.28	5.28	-3.38	Ppd-D1
	QPH.nau-2D.4	E2	AX-110244413 and AX-108777203	103.67-354.38	4.86	4.3	4.17
	QPH.nau-3A	E1	AX-109476436 and AX-109035608	428.03-434.07	3.6	3.19	-4.19
	QPH.nau-4A.1	E3	AX-108761870 and AX-110556325	541.17-543.72	7.09	5.03	-3.31
		E4			4.82	3.23	-3.17
		BLUP			5.58	2.44	-2.61
	QPH.nau-4B.1	E1	AX-94434500 and AX-109850058	31.88-40.90	10.98	13.78	-8.7	Rht-B1
		E2			24.13	23.69	-9.79	Rht-B1
		E3			23.43	21.35	-6.8	Rht-B1
		E4			27.19	24.37	-8.68	Rht-B1
		BLUP			48.67	36.36	-10.04	Rht-B1
	QPH.nau-5A.1	E3	AX-109887815 and AX-108965003	449.36-451.40	4.42	3	-2.55
	QPH.nau-5D	E2	AX-110717870 and AX-111262507	465.11-465.86	4.05	3.03	-3.52	Vrn-D1
		E3			6.95	4.88	-3.27	Vrn-D1
		BLUP			4.19	1.8	-2.24	Vrn-D1
	QPH.nau-6A.1	E1	AX-108823309 and AX-108936268	477.11-502.15	3.82	3.39	-4.32
		E4			7.5	5.08	-3.97
		BLUP			8.03	3.61	-3.16
	QPH.nau-6A.2	E2	AX-109329219 and AX-109962980	534.71-539.34	6.37	4.99	-4.49
TSPN	QTSPN.nau-2A.1	E1	AX-108805248 and AX-110617782	148.18-163.10	4.44	4.24	-0.3
		E3			10.41	10.91	-0.49
	QTSPN.nau-2A.2	E2	AX-108910927 and AX-110147472	204.99-208.24	11.54	11.28	-0.58
	QSPN.nau-2D.1	E2	AX-109417243 and AX-110515536	370.12-406.29	11.37	11	0.57	C
	QTSPN.nau-2D.3	E1	AX-111096297 and AX-109422526	32.97-35.02	11.43	12.52	-0.51	Ppd-D1
		E2			14.25	14.49	-0.66	Ppd-D1
		E4			17.65	20.14	-0.84	Ppd-D1
		BLUP			21.47	20.02	-0.64	Ppd-D1
		E3	AX-111096297 and AX-111992928		15.12	17.26	-0.61	Ppd-D1
	QTSPN.nau-2D.5	E1	AX-111526465 and AX-109726239	67.42-68.58	11.44	11.91	0.5
	QTSPN.nau-4A.1	E1	AX-108761870 and AX-110556325	541.17-543.72	3.92	3.76	-0.28
		E3			5.69	5.73	-0.35
		E4			2.82	2.72	-0.31
		BLUP			6.81	5.36	-0.33
	QTSPN.nau-4A.2	E2	AX-108734258 and AX-108892678	576.22-581.46	8.18	7.7	-0.48
	QTSPN.nau-5A.2	E1	AX-108796608 and AX-109898601	538.51-544.47	3.55	3.36	-0.26
	QTSPN.nau-7D.1	E1	AX-111061288 and AX-108829901	66.54-72.96	8.46	8.49	0.42	VRN-D3
		E2			7.32	6.83	0.45	VRN-D3
		E3			3.4	3.4	0.27	VRN-D3
		E4			6.23	6.28	0.47	VRN-D3
		BLUP			8.67	6.96	0.38	VRN-D3
SL	QSL.nau-2D.1	E1	AX-109417243 and AX-110515536	370.12-406.29	116.23	80.54	2.67	C
		E2			108.31	79.66	2.85	C
		E3			92.61	77.54	3.04	C
		E4			101.75	80.33	3.08	C
		BLUP			114.17	82.34	2.83	C
	QSL.nau-2D.2	E1	AX-111561744 and AX-110276364	23.42-24.94	19.49	5.06	-0.67	Rht8
		E2			14.31	3.84	-0.62	Rht8
		E3			6.65	2.16	-0.51	Rht8
		E4			6.21	1.84	-0.47	Rht8
		BLUP			11.38	2.77	-0.52	Rht8
	QSL.nau-2D.3	E2	AX-111096297 and AX-109422526	32.97-35.02	5.19	1.25	-0.36	Ppd-D1
		E3			5.27	1.69	-0.45	Ppd-D1
		E4			5.15	1.52	-0.42	Ppd-D1
		BLUP			5.75	1.34	-0.36	Ppd-D1
	QSL.nau-6A.1	E2	AX-108823309 and AX-108936268	477.11-502.15	5.25	1.25	-0.36
		E3			3.5	1.09	-0.36
		BLUP			4.73	1.08	-0.32
SD	QSD.nau-1B	E1	AX-110046522 and AX-108767324	485.59-489.63	5.16	1.1	0.13
		E2			3.96	0.88	0.1
		E3			3.22	0.97	0.12
		E4			2.89	0.81	0.1
		BLUP			4.63	0.98	0.11
	QSD.nau-2D.1	E1	AX-109417243 and AX-110515536	370.12-406.29	116.53	81.61	-1.09	C
		E2			114.17	80.57	-0.98	C
		E3			93.71	77.82	-1.11	C
		E4			101.44	79.68	-1.04	C
		BLUP			119.61	82.35	-1.04	C
	QSD.nau-2D.2	E1	AX-111561744 and AX-110276364	23.42-24.94	17.15	4.42	0.25	Rht8
		E2			18.12	5.03	0.24	Rht8
		E3			9.16	3.02	0.22	Rht8
		E4			9.1	2.83	0.2	Rht8
		BLUP			15.6	3.96	0.23	Rht8
	QSD.nau-6A.1	E1	AX-108823309 and AX-108936268	477.11-502.15	7.14	1.55	0.15
		E2			6.45	1.48	0.13
		E3			4.56	1.41	0.15
		E4			3.38	0.96	0.11
		BLUP			6.2	1.33	0.13
TKW	QTKW.nau-2B	E2	AX-108748378 and AX-110462784	775.55-781.78	5.79	3.81	-1.46
		E4			4.37	3.44	-1.12
		BLUP			7.72	2.68	-1.09
	QTKW.nau-2D.1	E1	AX-109417243 and AX-110515536	370.12-406.29	36.41	33.39	3.98	C
		E2			32.61	27.69	3.96	C
		E3			29.02	28.9	3.18	C
		E4			37.35	35.02	3.58	C
		BLUP			54.14	27.28	3.49	C
	QTKW.nau-2D.2	E3	AX-111561744 and AX-110276364	23.42-24.94	4.49	3.49	-1.1	Rht8
		BLUP			32.28	12.9	-2.4	Rht8
	QTKW.nau-2D.6	E2	AX-109453449 and AX-110410377	515.72-520.53	12.33	8.5	-2.19
		E3			5.07	3.89	-1.16
		E4			10.02	7.03	-1.6
		BLUP			15.49	5.15	-1.51
	QTKW.nau-2D.7	E1	AX-110023925 and AX-89629279	529.61-535.22	7.7	5.18	-1.56
	QTKW.nau-4B.2	E1	AX-109842310 and AX-109391034	499.86-516.36	8.46	5.74	1.64
	QTKW.nau-5A.3	E1	AX-108969591 and AX-108842539	26.47-27.93	3.69	2.42	1.07
		E2			4.33	2.79	1.25
		E4			3.56	2.37	0.93
		BLUP			5.48	1.66	0.86
	QTKW.nau-5B	E3	AX-108747094 and AX-108744299	399.64-404.75	3.48	2.65	0.96
	QTKW.nau-6A.3	E2	AX-110937386 and AX-108766656	454.65-455.72	4.97	3.16	-1.33
	QTKW.nau-6B.1	E2	AX-109518105 and AX-111691729	492.61-507.77	3.73	2.89	1.01
	QTKW.nau-6B.2	E3	AX-109461489 and AX-109888530	686.43-686.89	4.29	2.72	1.24
	QTKW.nau-7D.2	E3	AX-108895252 and AX-109627540	122.84-123.84	2.84	2.14	-0.86
Abbreviations: PH, plant height; TN, tiller number; SL, spike length; SD, spikelet density; SW, spike weight; SPN, total spikelet number per spike; FSPN, fertile spikelet number per spike; SSPN, basal sterile spikelet number per spike; KNS, number of kernels per spike; KL, kernel length; KW, kernel width; KLWR, kernel length-to-width ratio; TKW, Thousand kernel weight; KAS, kernel area size; KPL,…
